# Supplementary material for: Synthesis and Characterization of Colistin-Functionalized Silica Materials for Rapid Capture of Bacteria in Water
Source: Molecules. 2022 Nov 28;27(23):8292. doi: 10.3390/molecules27238292 (PMC9739998; doi:10.3390/molecules27238292)
Supplement: Supplementary file 1 [file molecules-27-08292-s001.zip]

Archive with 1 entries (1 files):
- molecules-2021721-supplementary.pdf
